# Supplementary material for: The Transcriptomic Landscape of Molecular Effects after Sublethal Exposure to Dinotefuran on Apis mellifera
Source: Insects. 2021 Oct 2;12(10):898. doi: 10.3390/insects12100898 (PMC8537135; doi:10.3390/insects12100898)
Supplement: Supplementary file 1 [file insects-12-00898-s001.zip › Table S2.xlsx]

## Sheet: Sheet1
gene_name	Pvalue	log2FC	regulated
AChE-2	0.0445633	-0.642907	down
Adk1	0.00012606	-1.32546	down
Apid1	1.87668e-07	2.02433	up
C1q-VP	0.00339372	0.8099	up
CPR22	0.00114614	0.967018	up
Cyp4g11	0.00155537	0.938878	up
Dop1	0.00259884	-1.2381	down
DopR2	0.0098118	-1.15983	down
Emc	0.00529607	-0.721358	down
Gb15078	0.0324506	-1.00635	down
GluCl	0.0137681	-0.756907	down
Gpdh	0.0024628	0.866098	up
Grd	0.00551633	-0.690881	down
Hex110	0.0126181	0.924858	up
Hex70a	0.00191984	1.17453	up
LOC100576135	0.00239489	0.789034	up
LOC100576152	0.0323656	1.16737	up
LOC100576236	0.00491224	-0.903156	down
LOC100576291	0.0443348	-0.754191	down
LOC100576414	0.0420396	0.621066	up
LOC100576502	0.0365504	-0.716262	down
LOC100576540	0.006021	-1.34574	down
LOC100576700	0.0423496	-0.889522	down
LOC100576703	0.0198054	-0.623987	down
LOC100576718	0.0475177	-0.672604	down
LOC100576982	0.00355588	-1.57716	down
LOC100577092	0.00190333	-1.31436	down
LOC100577099	7.45636e-05	1.76952	up
LOC100577135	0.00253908	1.12194	up
LOC100577139	0.0132522	-0.685473	down
LOC100577229	0.0489986	-0.933578	down
LOC100577343	0.0130606	-0.591454	down
LOC100577408	0.00200003	0.786237	up
LOC100577712	0.00840711	0.689447	up
LOC100577769	0.0212528	-0.748749	down
LOC100577777	0.000278305	-1.89253	down
LOC100577889	0.0114559	-0.908031	down
LOC100578015	0.0347715	-0.72331	down
LOC100578017	0.0443308	-0.621492	down
LOC100578133	0.0325069	-0.881631	down
LOC100578296	0.0144702	-1.52603	down
LOC100578320	0.0212488	1.21664	up
LOC100578329	0.00309237	0.821683	up
LOC100578418	0.0207563	-1.16761	down
LOC100578586	0.0126479	0.674206	up
LOC100578648	0.0148655	0.85315	up
LOC100578666	0.038246	-0.839141	down
LOC100578779	0.000154986	-2.09361	down
LOC100578814	0.00532153	1.7838	up
LOC100578822	0.0394722	-0.70313	down
LOC100579024	0.00371277	-1.11689	down
LOC102653899	0.000730824	-1.64241	down
LOC102654116	0.043159	0.925645	up
LOC102654136	3.62836e-06	1.8041	up
LOC102654520	0.0054952	1.56222	up
LOC102654860	0.0047865	-1.68454	down
LOC102655185	3.6085e-05	1.95657	up
LOC102655352	0.0134697	-1.21301	down
LOC102655814	0.00788785	-0.786917	down
LOC102655838	0.0159105	0.68322	up
LOC102656037	0.0156417	1.20299	up
LOC102656268	4.1364e-05	1.03523	up
LOC107964089	0.00557296	-0.806194	down
LOC107964293	9.45291e-06	-1.21459	down
LOC107964580	0.0370722	-0.915552	down
LOC107965072	0.0455039	-1.11785	down
LOC107965500	0.00372328	-0.884144	down
LOC107965562	0.00583447	-0.994892	down
LOC107965774	0.0363407	-1.75983	down
LOC406115	2.15457e-12	2.10371	up
LOC406142	5.39144e-08	3.20844	up
LOC406144	0.00196698	1.24291	up
LOC408302	0.00172208	0.820031	up
LOC408414	0.0109432	-0.807929	down
LOC408430	0.00755228	-0.829172	down
LOC408763	0.0242519	-0.591855	down
LOC408809	0.0206886	-0.726439	down
LOC408914	0.047822	-0.704891	down
LOC408988	0.00622865	-1.04809	down
LOC409087	0.00201131	-0.850693	down
LOC409422	0.00140629	-1.14583	down
LOC409598	0.00023357	1.40164	up
LOC409633	0.00535171	-1.83883	down
LOC409762	0.0148876	-0.721793	down
LOC409771	0.02159	-0.687606	down
LOC409801	0.00581175	0.835886	up
LOC409849	0.00490692	-0.668999	down
LOC409884	0.00555668	0.676625	up
LOC410075	0.0211777	-0.691189	down
LOC410353	0.000492239	-1.68886	down
LOC410462	0.0128874	-0.614541	down
LOC410467	0.00586428	-0.764318	down
LOC410506	0.00574389	0.71758	up
LOC410577	0.00952361	-0.625597	down
LOC410736	0.00685857	-0.715695	down
LOC410779	0.0497037	-0.585392	down
LOC410788	0.0181337	-0.623382	down
LOC410882	0.00194338	-1.27255	down
LOC410947	0.0019171	-2.10675	down
LOC411036	0.0156127	-1.07656	down
LOC411223	0.0407419	-0.606281	down
LOC411285	0.0178137	-0.744533	down
LOC411564	0.0355071	0.832026	up
LOC411577	0.0192553	0.6733	up
LOC411599	0.00297966	0.826118	up
LOC411832	0.029824	-0.651692	down
LOC411907	0.00170296	1.48741	up
LOC412166	0.00396663	0.909664	up
LOC412515	0.0248496	0.837692	up
LOC412663	0.0148202	0.770509	up
LOC412703	0.00305415	0.775828	up
LOC412748	0.0170865	0.593588	up
LOC412815	0.0195325	0.705628	up
LOC412858	0.00102419	-1.16021	down
LOC412927	0.0356764	-0.826982	down
LOC412949	0.0472997	-0.701358	down
LOC412969	0.0160695	1.19889	up
LOC413024	0.00360458	-0.769969	down
LOC413060	0.0125182	0.860601	up
LOC413185	0.000527617	1.0696	up
LOC413489	0.0290547	0.691175	up
LOC413558	0.0109906	-1.68055	down
LOC413562	0.0129665	-0.636847	down
LOC413638	0.0488871	0.75104	up
LOC414009	0.0237228	-0.796907	down
LOC414051	0.0189013	0.6908	up
LOC494509	0.0142104	0.637431	up
LOC550906	0.00885411	-1.61201	down
LOC550928	0.0100813	2.66558	up
LOC550930	0.00370205	-0.861356	down
LOC551086	0.00512964	-1.05702	down
LOC551176	0.0336459	-0.613479	down
LOC551263	0.029129	0.751193	up
LOC551479	0.0152597	-0.808027	down
LOC551697	0.0243047	-1.02489	down
LOC551799	0.0080879	-0.7194	down
LOC551837	0.0024605	0.785603	up
LOC551863	0.00830234	0.848754	up
LOC551930	0.0125082	-1.12659	down
LOC551957	0.00293283	-0.875801	down
LOC552024	0.00340499	0.789762	up
LOC552195	0.00213502	-0.869486	down
LOC552349	0.000134952	-1.12562	down
LOC552401	0.00294878	0.858774	up
LOC552709	0.0315459	-0.779364	down
LOC552758	0.0026739	0.751366	up
LOC724138	0.010285	-0.884461	down
LOC724208	0.00183444	0.974139	up
LOC724220	0.00296214	-1.77754	down
LOC724228	0.00663056	-1.52553	down
LOC724239	1.03988e-08	1.71274	up
LOC724293	0.0299234	0.830039	up
LOC724552	1.90322e-07	1.52276	up
LOC724560	0.0238502	0.723597	up
LOC724679	0.0339947	-0.671436	down
LOC724711	0.00030676	-1.4055	down
LOC724779	0.00713337	0.763286	up
LOC724865	0.0138253	0.71274	up
LOC725031	0.0233853	0.908097	up
LOC725147	0.000146244	-1.3718	down
LOC725164	0.00314522	-0.963643	down
LOC725261	7.62275e-06	-1.25704	down
LOC725387	0.00264233	1.51484	up
LOC725400	0.000176452	1.18989	up
LOC725415	0.00126661	-1.12335	down
LOC725421	0.00916689	-0.680838	down
LOC725432	0.0157971	-0.836633	down
LOC725668	0.0116481	1.50558	up
LOC725720	0.00213093	0.790324	up
LOC725782	0.0128606	-0.678103	down
LOC725818	0.00440586	-0.987488	down
LOC725922	0.000107728	1.00967	up
LOC725967	0.0246476	-0.59015	down
LOC726230	0.00205008	0.772996	up
LOC726262	0.000148695	-1.666	down
LOC726362	0.026554	0.667309	up
LOC726371	0.00483015	0.66597	up
LOC726401	0.0027927	-1.49692	down
LOC726441	0.00021044	0.957278	up
LOC726446	0.00177756	-1.34335	down
LOC726750	0.00258032	0.882144	up
LOC726755	0.0265006	0.939718	up
LOC726783	0.000367921	0.825975	up
LOC726883	0.00729732	0.715153	up
LOC727126	0.0171939	0.920436	up
LOC727146	0.00653344	0.691395	up
LOC727412	0.043371	-1.0433	down
LOC727493	0.00202628	-1.54309	down
Lop2	0.010507	-2.88592	down
nAChRa9	5.49445e-05	1.1677	up
nAChRb2	0.000187673	1.5718	up
Pgrp-s2	8.28952e-08	1.45849	up
Rpl41	0.0022111	-0.932934	down
Tk	0.00572754	-1.01194	down
TpnCIIa	0.001698	-1.29454	down
TpnCIIIa	0.010597	-0.901169	down
TpnI	0.0195295	-0.782715	down
